# Supplementary material for: Evaluation of pigment composition and antioxidant properties in the flesh of seven colored pummelo cultivars
Source: Food Chem X. 2025 Jun 26;29:102705. doi: 10.1016/j.fochx.2025.102705 (PMC12270813; doi:10.1016/j.fochx.2025.102705)
Supplement: Supplementary material 2 — Supplmentary Tables [file mmc2.xlsx]

## Sheet: Table S1
Table S1 Flavonoid components in the pulp of seven coloured pomelo cultivars (ng·g-1)
Compounds	Class	Q1 (Da)	Q3 (Da)	Molecular Weight	Ion mode	Ionization model	Formula	cpd_ID	CAS	kegg_map	SH-1	SH-2	SH-3	GS-1	GS-2	GS-3	CH-1	CH-2	CH-3	HBS-1	HBS-2	HBS-3	JJM-1	JJM-2	JJM-3	FH-1	FH-2	FH-3	HRM-1	HRM-2	HRM-3
Naringin Dihydrochalcone	Chalcones	581.2	273.1	582.19486	Negative	[M-H]-	C27H34O14	-	18916-17-1	-	0.684149	0.680785	0.675999	0.242384	0.320279	0.276245	0.443895	0.408832	0.435663	0.766436	0.746348	0.769055	0.558771	0.53557	0.567743	0.127456	0.107821	0.113602	0.120005	0.138941	0.131292
Naringenin chalcone	Chalcones	271.1	151.0	272.068475	Negative	[M-H]-	C15H12O5	C06561	25515-46-2	ko01100	0.0659632	0.0595413	0.0623916	0.0228748	0.0237013	0.0239047	0.0334731	0.0326657	0.034112	0.0348849	0.0357627	0.0346054	0.0343397	0.0256594	0.0307893	0.00492227	0.00411816	0.00458172	0.00333211	0.00383152	0.00363534
Trilobatin	Chalcones	435.13	273.08	436.13695	Negative	[M-H]-	C21H24O10	-	4192-90-9	-	0.037701	0.0390281	0.0374585	0.0184823	0.0187193	0.0188593	0.0386588	0.038921	0.0383049	0.0546757	0.0546245	0.0568219	0.0077371	0.00848452	0.00801288	0.00541326	0.00619615	0.00558958	0.0104811	0.0106315	0.0108805
Phloretin	Chalcones	273.1	167.0	274.084125	Negative	[M-H]-	C15H14O5	C00774	60-82-2	ko01100	0.0027882	0.00271805	0.00266926	0	0	0	0.00311863	0.00257581	0.00287611	0	0	0	0	0	0	0	0	0	0	0	0
Isobavachalcone	Chalcones	323.1	119.1	324.13616	Negative	[M-H]-	C20H20O4	C08648	20784-50-3	-	0	0	0	0	0	0	0	0	0	0.000277459	0.000236467	0.000257125	0	0	0	0	0	0	0	0	0
(-)-Catechin gallate	Flavanols	441.1	169.0	442.09	Negative	[M-H]-	C22H18O10	-	130405-40-2	-	0.128132	0.219812	0.180537	0.169501	0.10788	0.140557	0.00221045	0.00221045	0.00212375	0.00221045	0.00221045	0.00223473	0.133584	0.121014	0.126534	0.297048	0.156783	0.225588	0.111366	0.116028	0.118541
(-)-Epicatechin	Flavanols	289.1	109.0	290.07904	Negative	[M-H]-	C15H14O6	C09727	490-46-0	ko01100	0.0132383	0.0406076	0.0268738	0.0401225	0.0498434	0.0429836	0.000290079	0.000290079	0.000280865	0.000290079	0.000290079	0.000281884	0.000290079	0.000290079	0.000275907	0.023128	0.0174638	0.019695	0.0308779	0.0242798	0.027728
Afzelechin	Flavanols	273.1	97.0	274.084125	Negative	[M-H]-	C15H14O5	C09320	2545-00-8	-	0	0	0	0.0509154	0.0539143	0.0511002	0	0	0	0	0	0	0	0	0	0	0	0	0	0	0
Narirutin	Flavanones	579.2	271.1	580.17921	Negative	[M-H]-	C27H32O14	C09793	14259-46-2	-	346	309.311	314.797	112.866	124.411	121.981	210.984	194.992	203.755	366.859	396.722	366.856	102.579	103.845	102.763	63.4304	67.6967	65.8654	111.735	112.046	114.464
Hesperidin	Flavanones	609.2	301.1	610.189775	Negative	[M-H]-	C28H34O15	C09755	520-26-3	-	1.46794	1.51269	1.48499	2.30683	2.47446	2.2739	1.54358	1.23848	1.40545	2.14285	2.13364	2.16122	0.390704	0.417725	0.414684	0.324972	0.351388	0.330765	0.563514	0.41173	0.468191
Neohesperidin	Flavanones	609.2	301.1	610.189775	Negative	[M-H]-	C28H34O15	C09806	13241-33-3	-	0.680266	0.54287	0.59464	0.347553	0.536724	0.442988	3.16417	3.15585	3.03913	1.43669	1.41072	1.43773	0.123061	0.136208	0.126751	0.299242	0.320163	0.299809	0.00305095	0.00305095	0.0029154
Poncirin	Flavanones	593.2	285.1	594.19486	Negative	[M-H]-	C28H34O14	C09830	14941-08-3	-	0.23667	0.199587	0.208578	0.150811	0.151948	0.144718	1.05206	0.978128	1.00406	0.52101	0.605334	0.569703	0.102183	0.0911902	0.101332	0.128392	0.131135	0.123898	0.00297097	0.00297097	0.00286139
Eriocitrin	Flavanones	595.2	287.1	596.174125	Negative	[M-H]-	C27H32O15	C09732	13463-28-0	-	0.202595	0.18901	0.202703	0.000596174	0.000596174	0.000597457	0.000596174	0.000596174	0.000572616	0.394818	0.46306	0.447595	0.118894	0.151317	0.139042	0.000596174	0.000596174	0.000621677	0.000596174	0.000596174	0.000622097
Eriodictyol	Flavanones	287.1	135.0	288.06339	Negative	[M-H]-	C15H12O6	C05631	552-58-9	ko01100	0.0178397	0.0167544	0.0166029	0.0308736	0.0348618	0.0327313	0.000288063	0.000288063	0.000279769	0.0279505	0.0284099	0.0294199	0.0417062	0.0179787	0.0301734	0.000288063	0.000288063	0.000285823	0.000288063	0.000288063	0.000276564
Hesperetin	Flavanones	301.1	164.0	302.07904	Negative	[M-H]-	C16H14O6	C01709	520-33-2	-	0	0	0	0.000853621	0.000809265	0.000853213	0	0	0	0	0	0	0	0	0	0	0	0	0	0	0
Dihydromyricetin	Flavanonols	319.0	193.0	320.05322	Negative	[M-H]-	C15H12O8	C02906	27200-12-0	-	0.150073	0.0789396	0.108948	12.152	12.3276	12.2743	0.0717306	0.117174	0.0948235	0.0613869	0.0649305	0.0630357	0.0713412	0.0345359	0.0507155	0.00320053	0.00320053	0.00319691	0.015365	0.0161185	0.0152261
Taxifolin	Flavanonols	303.1	125.0	304.058305	Negative	[M-H]-	C15H12O7	C01617	480-18-2	ko01100	0.0727892	0.0692761	0.0676869	0.236523	0.23793	0.237473	0.110848	0.107606	0.106817	0.186363	0.152081	0.175286	0.0575094	0.0524265	0.0561447	0.00152029	0.00152029	0.00154343	0.00152029	0.00152029	0.00149076
Astilbin	Flavanonols	449.1	285.0	450.116215	Negative	[M-H]-	C21H22O11	C17449	29838-67-3	-	0.00225058	0.00225058	0.00235115	0.00225058	0.00225058	0.00222601	0.0973553	0.102179	0.103748	0.00225058	0.00225058	0.00230838	0.00225058	0.00225058	0.00215765	0.00225058	0.00225058	0.00223951	0.727767	0.691349	0.720112
Dihydrokaempferol	Flavanonols	287.1	125.0	288.06339	Negative	[M-H]-	C15H12O6	C00974	480-20-6	ko01100	0.0259714	0.0243008	0.0253789	0.0161593	0.0189126	0.0181908	0.0254769	0.0159853	0.0213344	0.000288063	0.000288063	0.000289107	0.0599515	0.0530192	0.0582468	0.000288063	0.000288063	0.000298141	0.0267391	0.0286519	0.028944
Silychristin	Flavanonols	481.1	125.0	482.1213	Negative	[M-H]-	C25H22O10	C08717	33889-69-9	-	0.0529656	0.0396398	0.0477101	0.000482121	0.000482121	0.000498861	0.000482121	0.000482121	0.000496784	0.0361076	0.0378828	0.0380824	0.0176984	0.0168876	0.0166112	0.00867159	0.0157091	0.0116533	0.0596318	0.043732	0.0540656
Vitexin	Flavone glycosides	431.1	311.1	432.10565	Negative	[M-H]-	C21H20O10	C01460	3681-93-4	-	0.0966445	0.0925446	0.0923227	0.201894	0.207144	0.210614	4.01413	3.99039	3.80928	0.116796	0.132066	0.129031	3.19032	3.07179	3.27094	5.17891	5.50657	5.32098	0.0205765	0.019377	0.0200202
Diosmin	Flavones	607.2	299.1	608.174125	Negative	[M-H]-	C28H32O15	C10039	520-27-4	-	0.170551	0.153277	0.163476	0.215841	0.208866	0.211076	4.65077	4.17951	4.49818	0.299363	0.309552	0.318048	0.755472	0.68283	0.686657	3.10992	2.89733	3.01192	0.00304087	0.00304087	0.00289847
Tangeretin	Flavones	373.1	343.1	372.120905	Positive	[M+H]+	C20H20O7	C10190	481-53-8	-	0.553148	0.461305	0.512421	0.269258	0.441612	0.343891	1.68686	1.64334	1.63997	0.882138	0.885011	0.887863	0.0994073	0.0920507	0.0976676	0.443116	0.41573	0.449277	0.108395	0.102923	0.109251
Apigenin 7-glucoside	Flavones	431.1	268.0	432.10565	Negative	[M-H]-	C21H20O10	-	578-74-5	-	0.00783708	0.00753689	0.00753832	0.00981842	0.00935664	0.00915245	2.46553	2.27843	2.40019	0.00216053	0.00216053	0.0021886	0.166932	0.168234	0.168513	0.517476	0.568073	0.519319	0.0075201	0.0071656	0.0074026
5-O-Demethylnobiletin	Flavones	389.1	359.1	388.11582	Positive	[M+H]+	C20H20O8	-	2174-59-6	-	0.497074	0.377019	0.448114	0.168908	0.552154	0.351155	0.965485	0.97095	0.976256	0.720846	0.724793	0.743128	0.0751803	0.0665565	0.0710585	0.304314	0.299813	0.310942	0.0588765	0.0537893	0.0572638
Cynaroside	Flavones	447.1	285.0	448.100565	Negative	[M-H]-	C21H20O11	-	5373-11-5	-	0.723015	0.634781	0.658996	0.0726084	0.0781418	0.0774084	1.12809	1.11258	1.11316	1.22012	1.38989	1.34413	0.185848	0.164986	0.173247	0.188996	0.177089	0.177272	0.0022405	0.0022405	0.00231185
Nobiletin	Flavones	403.1	388.1	402.13147	Positive	[M+H]+	C21H22O8	C10112	478-01-3	-	0.278722	0.207443	0.252062	0.186401	0.24785	0.213397	0.771484	0.76735	0.803164	0.489098	0.481749	0.467296	0.0617946	0.0615674	0.061312	0.251628	0.245911	0.247154	0.0661119	0.0571063	0.0623692
Oroxin A	Flavones	431.1	269.1	432.10565	Negative	[M-H]-	C21H20O10	-	57396-78-8	-	0.188038	0.158687	0.167049	0.217948	0.212429	0.225494	0.00216053	0.00216053	0.00225674	0.149018	0.151718	0.156169	0.00216053	0.00216053	0.00224492	0.00216053	0.00216053	0.00211157	0.0349634	0.0324443	0.0352225
Oroxin B	Flavones	593.2	269.0	594.158475	Negative	[M-H]-	C27H30O15	-	114482-86-9	-	0.0687463	0.0821785	0.0784725	0.061272	0.0653722	0.0629822	0.15912	0.122201	0.147425	0.13209	0.121256	0.125226	0.000594158	0.000594158	0.000572057	0.000594158	0.000594158	0.000599156	0.000594158	0.000594158	0.000623863
Sinensetin	Flavones	373.1	343.1	372.120905	Positive	[M+H]+	C20H20O7	C10186	2306-27-6	-	0.0257085	0.0202564	0.021971	0.0236122	0.0306006	0.0268323	0.105726	0.102331	0.104661	0.0490889	0.0477638	0.0476797	0.0076456	0.00683569	0.00749098	0.0244961	0.0220954	0.0225406	0.00755065	0.00515456	0.00645229
Scutellarein tetramethyl ether	Flavones	343.1	313.1	342.11034	Positive	[M+H]+	C19H18O6	-	1168-42-9	-	0.0155453	0.012336	0.0145254	0.0138791	0.0169095	0.0157417	0.0562266	0.0537563	0.0573048	0.0315145	0.0294547	0.0302249	0.00395868	0.00347756	0.00370259	0.0119838	0.0111862	0.0120504	0.00426014	0.00353489	0.00394381
Apigenin	Flavones	269.1	117.0	270.052825	Negative	[M-H]-	C15H10O5	C01477	520-36-5	ko01100	0.00333228	0.00334507	0.00331641	0.00495666	0.00668448	0.00606967	0.0265716	0.0250761	0.0248916	0.00364642	0.00366407	0.00366954	0.0506838	0.0289568	0.0417549	0.00455138	0.00428049	0.00430489	0.00289828	0.00271519	0.0029016
Jaceosidin	Flavones	329.1	299.0	330.073955	Negative	[M-H]-	C17H14O7	-	18085-97-7	-	0.0101232	0.00710426	0.00847906	0.00647905	0.0278205	0.0166568	0.0123119	0.0150042	0.0132103	0.00881502	0.0102598	0.00916556	0	0	0	0	0	0	0	0	0
Homoplantaginin	Flavones	461.1	283.0	462.116215	Negative	[M-H]-	C22H22O11	C17762	17680-84-1	-	0	0	0	0	0	0	0.0386215	0.0379492	0.0375635	0	0	0	0.00131413	0.000981112	0.00114313	0.0130807	0.0164254	0.0147794	0	0	0
Eupatorin	Flavones	343.1	328.1	344.089605	Negative	[M-H]-	C18H16O7	-	855-96-9	-	0.00480111	0.00366689	0.0043085	0.0038918	0.00850699	0.00611585	0.0148139	0.014327	0.0150893	0.0092241	0.00939792	0.00898436	0	0	0	0.00346732	0.00333135	0.00328243	0	0	0
Trimethylapigenin	Flavones	313.1	298.1	312.099775	Positive	[M+H]+	C18H16O5	-	5631-70-9	-	0.00128079	0.000967315	0.00117003	0.000570488	0.00134409	0.000990094	0.00562313	0.00535276	0.00524361	0.00630303	0.00629744	0.00655177	0	0	0	0.000755524	0.000707198	0.000766092	0	0	0
Diosmetin	Flavones	299.1	284.1	300.06339	Negative	[M-H]-	C16H12O6	C10038	520-34-3	-	0.00109661	0.00115006	0.00113876	0	0	0	0	0	0	0	0	0	0	0	0	0	0	0	0	0	0
6-Methylflavone	Flavones	237.1	135.0	236.08373	Positive	[M+H]+	C16H12O2	-	29976-75-8	-	0.000700729	0.000778669	0.000749174	0	0	0	0	0	0	0.000288902	0.000314405	0.000315997	0	0	0	0.000419934	0.000418196	0.0004116	0	0	0
Genkwanin	Flavones	283.1	268.0	284.068475	Negative	[M-H]-	C16H12O5	C10046	437-64-9	-	0	0	0	0	0	0	0.000752451	0.000880007	0.000831343	0.00059851	0.000602148	0.000625703	0	0	0	0	0	0	0	0	0
5,7,3',4'-Tetramethoxyflavone	Flavones	343.1	327.1	342.11034	Positive	[M+H]+	C19H18O6	-	855-97-0	-	0	0	0	0	0	0	0.000560012	0.000656903	0.000603546	0	0	0	0	0	0	0	0	0	0	0	0
Baicalin	Flavones	445.1	269.0	446.084915	Negative	[M-H]-	C21H18O11	C10025	21967-41-9	-	0	0	0	0	0	0	0	0	0	0	0	0	0.0115436	0.00911262	0.0102841	0	0	0	0	0	0
Quercetin-3-O-glucoside	Flavonols	465.1	314.9	464.09548	Positive	[M+H]+	C21H20O12	-	22688-79-5	-	0	0	0	0	0	0	54.1716	54.0176	54.1745	0	0	0	0	0	0	22.4921	22.2802	21.7763	0	0	0
Kaempferol 3-neohesperidoside	Flavonols	593.2	284.0	594.158475	Negative	[M-H]-	C27H30O15	-	32602-81-6	-	1.24248	1.26206	1.19219	2.02646	1.99126	1.92499	33.0276	30.4086	32.2454	3.61441	3.27992	3.53794	2.52511	2.48024	2.4879	7.4985	7.72791	7.62806	45.8448	45.8693	44.7547
Isorhamnetin-3-O-neohespeidoside	Flavonols	623.2	314.0	624.16904	Negative	[M-H]-	C28H32O16	-	55033-90-4	-	1.22744	1.18464	1.24147	1.85882	1.73762	1.78445	10.6539	10.5581	10.7585	3.60756	3.93023	3.90387	0.449359	0.474013	0.439971	0.153545	0.168028	0.153652	8.10234	6.80913	7.48025
Rutin	Flavonols	609.1	300.0	610.15339	Negative	[M-H]-	C27H30O16	C05625	153-18-4	ko01100	0.610125	0.641637	0.63756	0.971	1.03625	1.05009	4.49121	4.43573	4.66787	1.4856	1.44807	1.47788	1.94693	2.11046	1.97007	0.546234	0.56061	0.564782	3.97318	3.64681	3.98279
Isorhamnetin 3-O-glucoside	Flavonols	477.1	314.05	478.11113	Negative	[M-H]-	C22H22O12	-	5041-82-7	-	0.00239056	0.00239056	0.00249738	0.00239056	0.00239056	0.00246068	1.78154	2.05558	1.8605	1.2819	1.28419	1.32958	0.00239056	0.00239056	0.00228159	0.0716205	0.0675386	0.0706592	4.8889	4.96673	4.77528
Astragalin	Flavonols	447.1	284.0	448.100565	Negative	[M-H]-	C21H20O11	C12249	480-10-4	-	0.469278	0.398205	0.412624	0.00448101	0.00448101	0.00456157	1.52132	1.18485	1.41735	0.952631	1.13604	1.03737	0.316612	0.339514	0.337979	0.00448101	0.00448101	0.00467695	17.0703	15.6931	15.9328
Quercimeritrin	Flavonols	463.09	175.1	464.09548	Negative	[M-H]-	C21H20O12	C12639	491-50-9	-	0.00232048	0.00232048	0.00226625	0.212189	0.154872	0.189548	0.67307	0.542822	0.591905	0.00232048	0.00232048	0.00230677	0.145136	0.115217	0.132558	0.00232048	0.00232048	0.00222717	1.34459	1.23235	1.24547
Baimaside	Flavonols	625.1	300.0	626.148305	Negative	[M-H]-	C27H30O17	C12667	18609-17-1	-	0.68564	0.740842	0.72408	0.00313074	0.00313074	0.00307006	0.115529	0.129851	0.117123	1.01355	0.954831	0.962146	0.0846251	0.0713451	0.0750997	0.0828093	0.0826126	0.0847399	2.09957	1.96442	2.02968
Miquelianin	Flavonols	477.1	301.0	478.074745	Negative	[M-H]-	C21H18O13	-	22688-79-5	-	0.269233	0.232251	0.247946	0.00239037	0.00239037	0.00234927	0.00239037	0.00239037	0.00232704	0.00239037	0.00239037	0.00234508	0.00239037	0.00239037	0.00230009	0.00239037	0.00239037	0.00241618	0.00239037	0.00239037	0.00242501
Typhaneoside	Flavonols	769.2	314.0	770.22695	Negative	[M-H]-	C34H42O20	-	104472-68-6	-	0.0586548	0.0590539	0.0617848	0.0318915	0.0298947	0.0296391	0.105345	0.110678	0.112556	0.165692	0.22146	0.187322	0.0313708	0.0273937	0.0288296	0.000770227	0.000770227	0.000754446	0.0346009	0.0341441	0.0354808
Myricitrin	Flavonols	463.1	316.0	464.09548	Negative	[M-H]-	C21H20O12	C10108	17912-87-7	-	0.000464095	0.000464095	0.000455345	0.103039	0.0948139	0.0999507	0.000464095	0.000464095	0.000482816	0.000464095	0.000464095	0.00047927	0.000464095	0.000464095	0.000462699	0.000464095	0.000464095	0.000458234	0.000464095	0.000464095	0.000469762
2''-O-Galloylhyperin	Flavonols	615.1	301.0	616.10644	Negative	[M-H]-	C28H24O16	-	53209-27-1	-	0.132526	0.125526	0.133927	0	0	0	0	0	0	0	0	0	0	0	0	0	0	0	0	0	0
Isorhamnetin	Flavonols	315.1	300.0	316.058305	Negative	[M-H]-	C16H12O7	C10084	480-19-3	-	0.0117803	0.0110958	0.0112951	0.0199599	0.021389	0.0206335	0.0218238	0.0203404	0.0214948	0.0115378	0.0135152	0.0119874	0.0225016	0.0153823	0.0188504	0.0132479	0.0121758	0.0130128	0.00909662	0.0090982	0.00946895
Quercetin	Flavonols	301.1	151.0	302.042655	Negative	[M-H]-	C15H10O7	C00389	117-39-5	ko01100,ko04152	0.000302043	0.000302043	0.000305208	0.0137657	0.0158481	0.0150175	0.0256703	0.0197514	0.0227645	0.000302043	0.000302043	0.000303461	0.0370631	0.0331645	0.0351173	0.00944924	0.0105297	0.0102039	0.028063	0.0300159	0.0289204
Quercetin 3-O-(6''-galloyl)-β-D-galactopyranoside	Flavonols	615.1	463.1	616.10644	Negative	[M-H]-	C28H24O16	-	53171-28-1	-	0.0627943	0.0604515	0.0613486	0	0	0	0	0	0	0	0	0	0	0	0	0	0	0	0	0	0
3,7,4'-Trihydroxyflavone	Flavonols	271.1	137.0	270.052825	Positive	[M+H]+	C15H10O5	C10037	2034-65-3	-	0.000270053	0.000270053	0.000275156	0.000270053	0.000270053	0.00028181	0.000270053	0.000270053	0.000267235	0.162755	0.209448	0.187402	0.000270053	0.000270053	0.000272681	0.000270053	0.000270053	0.000266306	0.134648	0.0919098	0.118655
Kaempferol	Flavonols	285.0	117.0	286.04774	Negative	[M-H]-	C15H10O6	C05903	520-18-3	ko01100	0.000286048	0.000286048	0.000294483	0.000286048	0.000286048	0.000288451	0.000286048	0.000286048	0.000280382	0.0479922	0.053139	0.0480691	0.000286048	0.000286048	0.000291206	0.000286048	0.000286048	0.000275403	0.0774401	0.0777033	0.0769444
Genistin	Isoflavanones	431.1	268.0	432.10565	Negative	[M-H]-	C21H20O10	-	529-59-9	-	0.659943	0.713656	0.694401	0.206762	0.237954	0.215466	6.04806	5.79117	6.06646	0.782424	1.1564	0.934887	6.14057	5.7139	5.92103	3.33301	3.72237	3.57062	0.308389	0.255929	0.275383
Glycitin	Isoflavanones	491.1	283.1	446.1213	Negative	[M-H]-	C22H22O10	C16195	40246-10-4	-	5.13023	4.75078	4.72692	0.644621	0.643919	0.638355	1.44691	1.38796	1.40465	10.0445	9.58742	10.1565	0.725913	0.791516	0.795485	0.33892	0.368291	0.353633	7.43296	7.04746	7.27663
6''-O-Acetylglycitin	Isoflavanones	487.1	282.1	488.131865	Negative	[M-H]-	C24H24O11	-	134859-96-4	-	0.746773	0.701338	0.744864	0.730057	0.627797	0.667328	0.421409	0.439936	0.415454	1.5912	1.61944	1.54761	0.745599	0.63898	0.69995	0.545334	0.709743	0.628515	0.696848	0.692718	0.7128
Daidzin	Isoflavanones	415.1	252.1	416.110735	Negative	[M-H]-	C21H20O9	C10216	552-66-9	ko01100	0.106787	0.110865	0.109117	0.188307	0.20529	0.199418	0.191806	0.21293	0.204288	0.206776	0.212148	0.205421	0.0640471	0.0881199	0.0723723	0.256767	0.218484	0.238201	0.423797	0.387562	0.410966
Calycosin-7-O-β-D-glucoside	Isoflavanones	491.1	283.1	446.1213	Negative	[M-H]-	C22H22O10	-	20633-67-4	-	0.00223061	0.00223061	0.00232799	0.379444	0.332754	0.340912	0.00223061	0.00223061	0.00214308	0.00223061	0.00223061	0.00225536	0.00223061	0.00223061	0.00214126	0.00223061	0.00223061	0.00225865	0.00223061	0.00223061	0.00225954
2'-Hydroxydaidzein	Isoflavanones	269.0	225.1	270.052825	Negative	[M-H]-	C15H10O5	C02495	7678-85-5	-	0.00198233	0.00163365	0.00173268	0.00265484	0.00236836	0.00243017	0.0102305	0.00841971	0.00924103	0.00132158	0.00085358	0.00114095	0	0	0	0.00240461	0.00280267	0.00256923	0.000374552	0.000383914	0.00038861
Genistein	Isoflavanones	269.0	133.0	270.052825	Negative	[M-H]-	C15H10O5	C06563	446-72-0	ko01100	0	0	0	0	0	0	0.00380936	0.00324706	0.00342919	0	0	0	0	0	0	0	0	0	0	0	0
7-Hydroxy-4H-chromen-4-one	Chromones	161.0	133.0	162.031695	Negative	[M-H]-	C9H6O3	-	59887-89-7	-	0.698856	0.424965	0.571875	0.000810158	0.000810158	0.000818096	0.000810158	0.000810158	0.000790082	0.781468	0.838371	0.841757	0.000810158	0.000810158	0.000819407	0.000810158	0.000810158	0.000811454	0.000810158	0.000810158	0.000820344
Isomangiferin	Xanthones	421.1	301.0	422.084915	Negative	[M-H]-	C19H18O11	C16979	24699-16-9	-	0.0159227	0.013867	0.014811	0	0	0	0.0149053	0.0123379	0.012957	0.0390096	0.0385866	0.0379103	0.00234684	0.00260134	0.00254138	0	0	0	0.0141276	0.0133626	0.0130595
Mangiferin	Xanthones	421.1	331.0	422.084915	Negative	[M-H]-	C19H18O11	C10077	4773-96-0	-	0	0	0	0	0	0	0	0	0	0	0	0	0	0	0	0	0	0	0.0035954	0.00580904	0.00475412
Abbreviations: CH, Chuhongyou; FH, Feihongyou; GS, Gusangyou; HBS, Ruby pummelo; HRM, Red flesh Guanximiyou; JJM, Jinjumiyou; SH, Sanhongmiyou.

## Sheet: Table S2
Table S2 Carotene components in the pulp of seven coloured pomelo cultivars (ng·g-1)
Compounds	Class	Q1 (Da)	Q3 (Da)	Molecular Weight	Ion mode	Ionization model	Formula	cpd_ID	CAS	kegg_map	SH-1	SH-2	SH-3	GS-1	GS-2	GS-3	CH-1	CH-2	CH-3	HBS-1	HBS-2	HBS-3	JJM-1	JJM-2	JJM-3	FH-1	FH-2	FH-3	HRM-1	HRM-2	HRM-3
(E/Z)-phytoene	carotenes	545.3	81.0	544.5008	positive	[M+H]+	C40H64	C05421	13920-14-4	ko01100	1.65826	1.98903	1.9007	7.47765	8.2434	7.51436	1.9568	2.17258	2.02579	1.42243	1.3471	1.415	3.53363	3.25466	3.43874	0.624855	0.65502	0.636745	1.14496	1.1117	1.12669
lycopene	carotenes	537.4	81.0	536.4382	positive	[M+H]+	C40H56	C05432	502-65-8	ko01100,ko01240	240	252.368	240.385	510.052	528.443	494.109	566.306	556.228	535.893	158.28	161.18	155.952	2.90984	2.58358	2.73035	28.9513	33.3983	30.4332	60.7068	63.597	63.5596
γ-carotene	carotenes	537.4	177.3	536.4382	positive	[M+H]+	C40H56	C05435	472-93-5	ko01100	0.690853	0.761012	0.71164	2.08795	2.15772	2.08301	2.32322	2.33468	2.37607	0.583737	0.528588	0.528436	0.430715	0.408487	0.429826	0.323868	0.308983	0.332142	0.329023	0.330634	0.327266
α-carotene	carotenes	537.5	123.2	536.438232	positive	[M+H]+	C40H56	C05433	7488-99-5	ko01100	0.130271	0.13024	0.127204	0.299533	0.38996	0.350049	0.209288	0.182032	0.202532	0.115801	0.127037	0.117472	5.18207	4.63196	5.05069	0.119659	0.0990143	0.106833	0.0702689	0.0651038	0.0702568
β-carotene	carotenes	537.6	177.1	536.4382	positive	[M+H]+	C40H56	C02094	7235-40-7	ko00830,ko01100,ko01240,ko04977	2.76263	2.86693	2.88949	16.1747	17.1906	16.9472	3.18826	3.0807	3.09885	3.18427	3.31265	3.19909	22.032	19.7152	20.0065	1.88144	2.35332	2.18761	2.02719	2.03288	2.05226
β-cryptoxanthin	xanthophylls	553.5	177.4	552.4331	positive	[M+H]+	C40H56O	C08591	472-70-8	-	0.236368	0.23389	0.228102	0.421654	0.503825	0.46771	0.334584	0.323505	0.32238	0.249398	0.242663	0.244725	0.999746	0.919848	0.913972	0.0994346	0.124432	0.10685	0.176251	0.21257	0.192716
lutein	xanthophylls	551.5	175.4	568.428	positive	[M+H-18]+	C40H56O2	C08601	127-40-2	ko01100	1.97098	2.14283	2.11063	0.57069	0.602251	0.604222	3.45661	3.34779	3.272	4.81319	4.97126	4.65041	1.04806	0.903693	0.961233	1.20491	1.29562	1.24838	2.16666	2.36882	2.29213
zeaxanthin	xanthophylls	569.4	477.5	568.428	positive	[M+H]+	C40H56O2	C06098	144-68-3	ko01100	0.481884	0.487694	0.461484	0.777767	0.88571	0.853879	1.30842	1.17876	1.25073	0.363193	0.361022	0.370228	0.363316	0.268858	0.32577	0.537465	0.671436	0.575476	0.126228	0.126559	0.120141
violaxanthin	xanthophylls	601.4	221.0	600.4179	positive	[M+H]+	C40H56O4	C08614	126-29-4	ko01100	0.265251	0.267772	0.268435	0.0440062	0.0451175	0.0455945	0.0258348	0.0288798	0.0275131	0.341706	0.37078	0.372158	0.0725219	0.0632403	0.0648957	0.0323643	0.0341243	0.0327269	0.202634	0.205013	0.204392
violaxanthin myristate	xanthophylls	811.8	793.7	810.8	positive	[M+H]+	C54H82O5	--	-	-	0.166141	0.175669	0.178321	0.0889818	0.10298	0.0922072	0.0845695	0.0956897	0.0870753	0.150286	0.145101	0.144919	0.0893162	0.0825255	0.0830903	0.0653719	0.0518515	0.0590139	0.11156	0.134877	0.123455
violaxanthin-myristate-caprate	xanthophylls	965.7	947.8	964.7	positive	[M+H]+	C64H100O6	--	-	-	0.185397	0.19509	0.183779	0.052185	0.0553246	0.05471	0.0352411	0.0477346	0.0410746	0.156568	0.139416	0.152602	0.191058	0.15857	0.175408	0.0595556	0.0463423	0.0544844	0.0958572	0.0771883	0.0875274
ε-carotene	carotenes	537.6	123.2	536.438232	positive	[M+H]+	C40H56	C16276	472-89-9	ko01100	0	0	0	0	0	0	0	0	0	0	0	0	0	0	0	0	0	0	0.0120477	0.0139829	0.0124792
α-cryptoxanthin	xanthophylls	553.5	123.1	552.43	positive	[M+H]+	C40H56O	C15981	24480-38-4	-	0.0592426	0.0687919	0.0644994	0.0501139	0.0671414	0.0571833	0.0780217	0.0892114	0.080973	0.029163	0.0369263	0.0319923	0.0772264	0.060955	0.0695711	0	0	0	0.0303316	0.0244373	0.0279145
β-cryptoxanthin laurate	xanthophylls	735.8	535.5	734.8	positive	[M+H]+	C52H78O2	--	-	-	0	0	0	0	0	0	0	0	0	0	0	0	0	0	0	0	0	0	0.0109855	0.0127547	0.011695
canthaxanthin	xanthophylls	565.5	203.3	564.8	positive	[M+H]+	C40H52O2	C08583	514-78-3	-	0	0	0	0	0	0	0.000217536	0.000255383	0.000234908	0	0	0	0	0	0	0	0	0	0	0	0
lutein laurate	xanthophylls	733.5	533.3	750.5	positive	[M+H-18]+	C52H78O3	--	-	-	0	0	0	0.05648	0.0613011	0.0593368	0.0801717	0.0920539	0.0820977	0	0	0	0	0	0	0.00994112	0.0084737	0.00906306	0	0	0
lutein myristate	xanthophylls	761.8	533.5	778.8	positive	[M+H-18]+	C54H82O3	--	-	-	0	0	0	0.0120676	0.0135291	0.0129922	0.0145351	0.0127146	0.0137672	0	0	0	0	0	0	0.00554319	0.00547993	0.00552164	0	0	0
lutein dilaurate	xanthophylls	733.5	533.3	933.5	positive	[M+H-201]+	C64H101O4	--	-	-	0.0605693	0.0719205	0.0672786	0	0	0	0.0384497	0.020089	0.0299343	0.0423066	0.0426604	0.0444964	0.0511176	0.0412158	0.0458324	0	0	0	0.0159596	0.0226792	0.0187957
8'-apo-beta-carotenal	xanthophylls	417.3	325.3	416.638	positive	[M+H]+	C30H40O	C19728	1107-26-2	-	0	0	0	0.0103637	0.0120622	0.0113756	0.009162	0.00993696	0.00975783	0.00671362	0.00773146	0.00734352	0.0200055	0.0219935	0.0202272	0	0	0	0.00611005	0.00689341	0.00641156
echinenone	xanthophylls	551.6	203.1	550.9	positive	[M+H]+	C40H54O	C08592	432-68-8	-	0.00340604	0.0029148	0.00308248	0.00573364	0.00545923	0.00556819	0.0068634	0.0063305	0.00641009	0.00340895	0.00362137	0.00351743	0.0127721	0.0117682	0.0122316	0.00124384	0.00117861	0.00115369	0.00303004	0.00320128	0.00321143
lutein dipalmitate	xanthophylls	789.8	533.5	1044.8	positive	[M+H-256]+	C72H116O4	--	-	-	0	0	0	0	0	0	0	0	0	0	0	0	0.00848063	0.0100729	0.00961816	0	0	0	0	0	0
lutein distearate	xanthophylls	817.9	533.5	1100.9	positive	[M+H-284]+	C76H124O4	--	-	-	0	0	0	0	0	0	0.0093425	0.0103622	0.00959172	0	0	0	0	0	0	0	0	0	0	0	0
rubixanthin laurate	xanthophylls	735.6	535.4	734.6	positive	[M+H]+	C52H78O2	--	-	-	0	0	0	0	0	0	0	0	0	0	0	0	0	0	0	0	0	0	0.0136084	0.00720922	0.01018
violaxanthin dibutyrate	xanthophylls	741.6	653.5	740.6	positive	[M+H]+	C48H68O6	--	-	-	0.00631074	0.00789866	0.00697316	0.00498892	0.00656772	0.00555817	0.0106809	0.00975029	0.00996336	0.00899117	0.0104789	0.00989445	0	0	0	0	0	0	0.0110149	0.0117186	0.011535
violaxanthin-myristate-laurate	xanthophylls	993.8	975.7	992.8	positive	[M+H]+	C66H104O6	--	-	-	0.0479957	0.064009	0.0534191	0.0207285	0.0174703	0.0184096	0	0	0	0.0525124	0.0587778	0.0530178	0.0700893	0.0416805	0.0571937	0	0	0	0.0336405	0.0510545	0.042705
neoxanthin	xanthophylls	601.4	565.5	600.4179	positive	[M+H]+	C40H56O4	C13431	14660-91-4	ko01100	0.0900835	0.0966146	0.097983	0	0	0	0.0125927	0.0152703	0.0132824	0.0904372	0.102717	0.0979993	0	0	0	0	0	0	0.0291337	0.029424	0.0304723
Abbreviations: CH, Chuhongyou; FH, Feihongyou; GS, Gusangyou; HBS, Ruby pummelo; HRM, Red flesh Guanximiyou; JJM, Jinjumiyou; SH, Sanhongmiyou.

## Sheet: Table S3
Table S3 The potential biomarkers screened from pulp flavonoid metabolites of seven pomelo cultivars （VIP>1）
Metabolite	oplsVIP
Sinensetin	1.96524
Nobiletin	1.96294
Scutellarein tetramethyl ether	1.92755
Tangeretin	1.91885
Trimethylapigenin	1.89336
5-O-Demethylnobiletin	1.85592
Eupatorin	1.81852
Genkwanin	1.64849
Neohesperidin	1.63393
2'-Hydroxydaidzein	1.59701
Poncirin	1.59599
--Catechin gallate	1.561
Cynaroside	1.48037
Diosmin	1.46917
Hyperoside	1.33075
Oroxin B	1.28207
Genistein	1.26839
5,7,3',4'-Tetramethoxyflavone	1.2675
Mangiferin	1.23534
Jaceosidin	1.22218
Homoplantaginin	1.14146
Dihydrokaempferol	1.10068
Trilobatin	1.06869
Silychristin	1.04105
Hesperidin	0.959773
Vitexin	0.951193
--Epicatechin	0.877834
Baicalin	0.869663
Isorhamnetin	0.834356
Isobavachalcone	0.832359
Genistin	0.802383
Taxifolin	0.747909
Isorhamnetin 3-O-glucoside	0.718032
Narirutin	0.698109
Phloretin	0.679368
Naringenin chalcone	0.622987
Quercimeritrin	0.595696
Naringin Dihydrochalcone	0.503566
Quercetin	0.490503
Astragalin	0.435311
Oroxin A	0.403685
Diosmetin	0.399515
Quercetin 3-O-6''-galloyl-β-D-galactopyranoside	0.399061
2''-O-Galloylhyperin	0.39903
Miquelianin	0.398814
Apigenin 7-glucoside	0.371457
Kaempferol	0.364169
Isorhamnetin-3-O-neohespeidoside	0.362547
7-Hydroxy-4H-chromen-4-one	0.357958
6-Methylflavone	0.347025
Apigenin	0.309772
Eriodictyol	0.298493
Glycitin	0.265277
Baimaside	0.260162
3,7,4'-Trihydroxyflavone	0.254559
Daidzin	0.236695
Astilbin	0.229517
Eriocitrin	0.200167
Kaempferol 3-neohesperidoside	0.173452
Typhaneoside	0.140553
Isomangiferin	0.084992
Dihydromyricetin	0.062147
Rutin	0.050246
6''-O-Acetylglycitin	0.03121
Hesperetin	0.019537
Calycosin-7-O-β-D-glucoside	0.019237
Myricitrin	0.019109
Afzelechin	0.018396
Yellow sections indicate flavonoid metabolites with VIP>1

## Sheet: Table S4
Table S4 The potential biomarkers screened from pulp carotenoid metabolites of seven pomelo cultivars （VIP>1）
Metabolite	oplsVIP
zeaxanthin	1.72297
violaxanthin-myristate-laurate	1.46485
lutein distearate	1.44616
canthaxanthin	1.43857
rubixanthin laurate	1.35808
ε-carotene	1.35781
β-cryptoxanthin laurate	1.35779
lutein laurate	1.34284
lutein myristate	1.32154
γ-carotene	1.15904
lycopene	1.14575
violaxanthin-myristate-caprate	1.06876
lutein	0.970338
lutein dipalmitate	0.890406
violaxanthin	0.817007
α-carotene	0.516312
β-carotene	0.497167
violaxanthin myristate	0.465505
β-cryptoxanthin	0.45915
violaxanthin dibutyrate	0.353711
α-cryptoxanthin	0.321154
lutein dilaurate	0.280701
echinenone	0.257776
neoxanthin	0.253448
E/Z-phytoene	0.248455
8'-apo-beta-carotenal	0.0490228
Yellow sections indicate carotenoid metabolites with VIP>1

## Sheet: Table S5
Table S5 The potential biomarkers screened from pulp anthocyanin metabolites of three pomelo cultivars （VIP>1）
Metabolite	oplsVIP
Petunidin-3-O-glucoside	1.29936
Peonidin-3-O-(6''-O-acetyl)galactoside	1.29621
Delphinidin-3-O-rutinoside-5-O-glucoside	1.28716
Delphinidin-3-O-(coumaroyl)glucoside-5-O-galactoside	1.28518
Pelargonidin-3-O-rutinoside	1.23325
Cyanidin-3-O-(6''-O-coumaryl)galactoside	1.22397
Procyanidin B2	1.21299
Delphinidin-glucoside-feruloyl-xyloside	1.20831
Pelargonidin-3-O-(6-O-p-coumaroyl)-glucoside	1.18855
Delphinidin-3-O-(coumaroyl)glucoside-5-O-glucoside	1.18033
Procyanidin A2	1.17773
Cyanidin-glucosideglucuronide	1.1776
Peonidin-3-O-(6''-O-acetyl)glucoside	1.17278
Malvidin-3-O-(6''-O-acetyl)galactoside	1.15138
Delphinidin-3-O-(6-O-acetyl)-glucoside	1.14704
Delphinidin-3-O-rhamnoside-5-O-Diglucoside	1.13149
Peonidin-3-O-galactoside	1.13148
Petunidin-glucoside-galactoside	1.13146
Petunidin-3-O-galactoside	1.13144
Pelargonidin-3-O-(coumaroyl)rutinoside-5-O-glucoside	1.13144
Cyanidin-3-O-(malonyl)(glucoside)galactoside	1.13144
Pelargonidin	1.13143
Delphinidin-3-O-(6-O-malonyl)-glucoside-3'-glucoside	1.13141
Pelargonidin-3,5-O-Digalactoside	1.13137
Pelargonidin-3-O-galactoside	1.13134
Delphinidin-3-O-(6''-O-acetyl)galactoside	1.13133
Cyanidin-3-O-galactoside	1.13123
Peonidin-3-O-(6-O-p-coumaroyl)-galactoside	1.13096
Pelargonidin-3-(2''-O-xylosyl-6''-O-malonyl)galactoside	1.13084
Petunidin-3-O-sambubioside	1.13078
Petunidin-3-O-(6''-O-malonyl)galactoside	1.13064
Delphinidin-3-O-glucoside	1.12428
Malvidin-3-O-(6''-O-xylosyl)glucoside	1.11935
Cyanidin-3-sinapoyl-rhamnoside	1.09703
Pelargonidin-3-O-(6-O-malonyl-beta-D-glucoside)	1.06885
Peonidin-3-sophoroside-5-glucoside	1.05668
Malvidin-3-O-rhamnoside	1.03865
Petunidin-3-O-xyloside	0.832216
Delphinidin-3-O-xyloside	0.807119
Delphinidin-3-O-5-O-(6-O-coumaroyl)-diglucoside	0.801291
Cyanidin-3-O-glucoside	0.794047
Petunidin-3-O-sophoroside	0.682541
Pelargonidin-3-O-(malonyl)galactoside-5-O-(coumaroyl)glucoside	0.460272
Pelargonidin-3-O-glucoside	0.3971
Cyanidin-3-O-arabinosidase-glucoside	0.352029
Cyanidin-3-O-sambubioside	0.318534
Petunidin-3-O-5-O-(6-O-coumaroyl)-diglucoside	0.278549
Peonidin	0.198873
Cyanidin-3-O-sophoroside	0.086561
Cyanidin-3-O-rutinoside-5-O-glucoside	0.0453084
Cyanidin-3-O-(6-O-p-coumaroyl)-glucoside	0.0148405
Malvidin-3-O-arabinoside	0.0115392
Cyanidin-3-O-sambubioside-5-O-glucoside	0.00796777
Malvidin-3-O-(6''-O-acetyl)glucoside	4.71876e-05
Yellow sections indicate anthocyanin metabolites with VIP>1

## Sheet: Table S6
Table S6 Anthocyanin components in the pulp of three red-fleshed pomelo cultivars (ng·g-1)
Compounds	Class	Q1 (Da)	Q3 (Da)	Molecular Weight	Ion mode	Ionization model	Formula	cpd_ID	CAS	kegg_map	SH-1	SH-2	SH-3	GS-1	GS-2	GS-3	CH-1	CH-2	CH-3
Cyanidin-3-O-glucoside	Cyanidin	449.1	287.1	449.1083865	Positive	[M]+	C21H21O11	C08604	47705-70-4	ko00942,ko01110	0.0167708	0.0164019	0.0165919	0.00909888	0.0100632	0.0093933	0.0425291	0.0372264	0.0418363
Cyanidin-3-O-galactoside	Cyanidin	449.1	287.1	449.1083865	Positive	[M]+	C21H21O11	C08647	142506-26-1	-	0.0274078	0.022875	0.0263962	0	0	0	0	0	0
Cyanidin-3-sinapoyl-rhamnoside	Cyanidin	639	639	639.1713807	Positive	[M+H]+	C32H31O14	-	-	-	0	0	0	0.0580886	0.0728916	0.0627112	0.0465479	0.0511703	0.0512018
Cyanidin-3-O-sambubioside-5-O-glucoside	Cyanidin	743.2	287.15	743.2034686	Positive	[M]+	C32H39O20	C20493	53925-33-0	ko00942	0.0118149	0.0110187	0.0110448	0	0	0	0.0117301	0.0116523	0.0115334
Cyanidin-3-O-(malonyl)(glucoside)galactoside	Cyanidin	697.2	287.1	697.1616038	Positive	[M+H]+	C30H33O19	-	-	-	0	0	0	0	0	0	0.00972946	0.0098075	0.00988965
Cyanidin-glucosideglucuronide	Cyanidin	639.16	287.1	625.1404745	Positive	[M+H]+	C27H29O17	-	-	-	0	0	0	0.0100485	0.00982091	0.0101804	0.0130669	0.0137041	0.0132234
Cyanidin-3-O-rutinoside-5-O-glucoside	Cyanidin	757.22	287.1	757.2191187	Positive	[M]+	C33H41O20	C12646	135558-26-8	ko00942	0.00990897	0.0101247	0.00978084	0.00879617	0.00949329	0.00892638	0.00983152	0.0101218	0.00950527
Cyanidin-3-O-sambubioside	Cyanidin	581.1	287.1	581.1506452	Positive	[M]+	C26H29O15	C20490	63535-17-1	ko00942	0.00748997	0.00740287	0.00711339	0	0	0	0.0215719	0.0192603	0.0203605
Cyanidin-3-O-(6-O-p-coumaroyl)-glucoside	Cyanidin	595.15	287.1	595.1451659	Positive	[M]+	C30H27O13	C12095	-	ko00942,ko01110	5.17429	5.09783	5.24686	1.60478	1.61372	1.53328	5.50743	4.93453	5.38256
Cyanidin-3-O-arabinosidase-glucoside	Cyanidin	581.15	287.1	581.1506452	Positive	[M+H]+	C26H29O15	-	-	-	0.0108571	0.0106779	0.010931	0.0107177	0.0109848	0.0110309	0.00976639	0.0112793	0.0110338
Cyanidin-3-O-sophoroside	Cyanidin	611.2	287.15	611.1612099	Positive	[M]+	C27H31O16	C16306	38820-68-7	ko00942	0.0152368	0.0133418	0.0142542	0.00503089	0.0054906	0.00521046	0.0131453	0.0133564	0.0134632
Cyanidin-3-O-(6''-O-coumaryl)galactoside	Cyanidin	595.17	287.1	595.1451659	Positive	[M+H]+	C30H27O13	-	-	-	0.589043	0.605886	0.576166	1.05107	1.04058	0.999364	14.6003	13.7194	14.6455
Delphinidin-3-O-xyloside	Delphinidin	435.09	303.1	435.0927364	Positive	[M+H]+	C20H19O11	-	-	-	0.0326831	0.0339851	0.0322552	0.0297373	0.0294336	0.0281775	0.0396525	0.0419891	0.0426631
Delphinidin-glucoside-feruloyl-xyloside	Delphinidin	773.18	303.05	773.2140333	Positive	[M+H]+	C33H41O21	-	-	-	2.89338	2.565	2.80951	3.04252	2.89852	2.87521	3.33411	3.65264	3.64285
Delphinidin-3-O-(coumaroyl)glucoside-5-O-glucoside	Delphinidin	773.19	303.1	773.192904	Positive	[M+H]+	C36H37O19	-	-	-	0.0688132	0.073399	0.0687065	0.0837616	0.0879331	0.0840364	0.59508	0.57228	0.555655
Delphinidin-3-O-(coumaroyl)glucoside-5-O-galactoside	Delphinidin	773.22	303.1	773.192904	Positive	[M+H]+	C36H37O19	-	-	-	2.33947	2.41441	2.32104	2.90768	3.11926	2.96725	3.53471	3.43869	3.40128
Delphinidin-3-O-5-O-(6-O-coumaroyl)-diglucoside	Delphinidin	773.19	303.1	773.192904	Positive	[M]+	C36H37O19	C16351	-	ko00942	0.0235938	0.0246378	0.0252864	0.0203891	0.0200698	0.0210228	0.0311942	0.033229	0.0319676
Delphinidin-3-O-(6-O-acetyl)-glucoside	Delphinidin	507.11	303.1	507.1138658	Positive	[M]+	C23H23O13	-	66594-00-1	-	0	0	0	0.0357445	0.0379627	0.0379796	0.0408601	0.0430947	0.0411754
Delphinidin-3-O-glucoside	Delphinidin	465.1	303.1	465.1033011	Positive	[M]+	C21H21O12	C12138	50986-17-9	ko00942,ko01110	0.0168762	0.017333	0.0174792	0.0165079	0.0164723	0.0162945	0.343128	0.314235	0.325302
Delphinidin-3-O-rutinoside-5-O-glucoside	Delphinidin	773.21	303.1	773.2140333	Positive	[M]+	C33H41O21	-	-	-	0.044059	0.0386147	0.0408727	0.0521344	0.051568	0.0524027	0.0720663	0.0724923	0.0708915
Delphinidin-3-O-rhamnoside-5-O-Diglucoside	Delphinidin	773.21	303.1	773.2140333	Positive	[M+H]+	C33H41O21	-	-	-	0.0147831	0.01476	0.0148534	0	0	0	0	0	0
Delphinidin-3-O-(6-O-malonyl)-glucoside-3'-glucoside	Delphinidin	713.16	303.1	713.1565184	Positive	[M]+	C30H33O20	C16304	-	ko00942	0.0184924	0.0169057	0.0184604	0	0	0	0	0	0
Delphinidin-3-O-(6''-O-acetyl)galactoside	Delphinidin	507.12	303.1	507.1138658	Positive	[M+H]+	C23H23O13	-	-	-	0	0	0	0	0	0	0.0291958	0.0260392	0.0272097
Malvidin-3-O-(6''-O-acetyl)galactoside	Malvidin	535.15	331.1	535.1451659	Positive	[M+H]+	C25H27O13	-	-	-	0	0	0	0.0235254	0.0233031	0.0242379	0.0291661	0.0254699	0.0286437
Malvidin-3-O-(6''-O-acetyl)glucoside	Malvidin	535.15	331.1	535.1451659	Positive	[M+H]+	C25H27O13	-	-	-	0	0	0	0.0222411	0.0218286	0.0228965	0	0	0
Malvidin-3-O-(6''-O-xylosyl)glucoside	Malvidin	625.16	331.1	625.17686	Positive	[M+H]+	C28H33O16	-	-	-	0.0160681	0.0161577	0.016629	0.0159203	0.016381	0.0153832	0.0171526	0.0174055	0.0171634
Malvidin-3-O-rhamnoside	Malvidin	477.14	331.1	477.1396866	Positive	[M+H]+	C23H25O11	-	-	-	0.0824391	0.075576	0.0807692	0.0375913	0.0351345	0.0357244	0.0354012	0.0446248	0.0403169
Malvidin-3-O-arabinoside	Malvidin	463.3	331.06	463.1240366	Positive	[M]+	C22H23O11	-	785047-89-4	-	0.0252468	0.0241481	0.0247875	0	0	0	0.0255539	0.0259986	0.0265607
Pelargonidin-3-O-galactoside	Pelargonidin	433.2	271.1	433.1134719	Positive	[M]+	C21H21O10	-	197451-24-4	-	0	0	0	0	0	0	0.0308816	0.0347466	0.0326328
Pelargonidin-3-O-(coumaroyl)rutinoside-5-O-glucoside	Pelargonidin	887.19	271.1	887.2609835	Positive	[M+H]+	C42H47O21	-	-	-	0	0	0	0	0	0	0.00743878	0.00747794	0.00767119
Pelargonidin-3,5-O-Digalactoside	Pelargonidin	595.1	271.1	595.1662953	Positive	[M+H]+	C27H31O15	-	-	-	0	0	0	0	0	0	0.00815681	0.00871788	0.00857519
Pelargonidin-3-O-glucoside	Pelargonidin	433.2	271.1	433.1134719	Positive	[M]+	C21H21O10	C12137	47684-27-5	ko00942,ko01100,ko01110	0.0108283	0.00820287	0.00994613	0	0	0	0.0421178	0.0384482	0.0392649
Pelargonidin-3-(2''-O-xylosyl-6''-O-malonyl)galactoside	Pelargonidin	651.16	271.1	651.1561245	Positive	[M+H]+	C29H31O17	-	-	-	0	0	0	0	0	0	0.00812062	0.00998387	0.00939704
Pelargonidin-3-O-(malonyl)galactoside-5-O-(coumaroyl)glucoside	Pelargonidin	827.17	271.1	827.2034686	Positive	[M+H]+	C39H39O20	-	-	-	0.0046823	0.00589272	0.00553141	0	0	0	0.0246573	0.0206415	0.0215198
Pelargonidin	Pelargonidin	271.1	215.1	271.0606485	Positive	[M]+	C15H11O5	C05904	7690-51-9	ko00941,ko00942,ko01100,ko01110	0.0142355	0.0152691	0.0149813	0	0	0	0	0	0
Pelargonidin-3-O-rutinoside	Pelargonidin	579.06	271.1	579.1713807	Positive	[M]+	C27H31O14	C12644	-	ko00942	0.00628792	0.00560739	0.00615557	0.00977449	0.00725203	0.00867338	0.0318489	0.0293183	0.0312351
Pelargonidin-3-O-(6-O-p-coumaroyl)-glucoside	Pelargonidin	579.15	271.1	579.1502513	Positive	[M]+	C30H27O12	C16368	-	ko00942	0.0441001	0.0428597	0.0447412	0.0268615	0.0261141	0.025376	0	0	0
Pelargonidin-3-O-(6-O-malonyl-beta-D-glucoside)	Pelargonidin	519.06	271.1	519.1138658	Positive	[M]+	C24H23O13	C12642	165070-68-8	ko00942	0	0	0	0.0165404	0.0152381	0.01606	0.0135003	0.00904697	0.0114984
Peonidin-3-O-(6''-O-acetyl)galactoside	Peonidin	505.13	301.1	505.1346012	Positive	[M+H]+	C24H25O12	-	-	-	0.0175677	0.0167979	0.0165111	0.022744	0.0235516	0.023149	0.0282559	0.0285094	0.0278978
Peonidin-3-O-(6''-O-acetyl)glucoside	Peonidin	505.13	301.1	505.1346012	Positive	[M+H]+	C24H25O12	-	-	-	0	0	0	0.0116165	0.0125118	0.0121237	0.01587	0.016007	0.0162847
Peonidin-3-O-(6-O-p-coumaroyl)-galactoside	Peonidin	609.1	301.1	609.160816	Positive	[M+H]+	C31H29O13	-	-	-	0	0	0	0	0	0	0.0210457	0.0168355	0.0189645
Peonidin-3-sophoroside-5-glucoside	Peonidin	787.23	301.1	787.2296834	Positive	[M]+	C34H43O21	-	79549-69-2	-	0.00955852	0.0108358	0.00977616	0.0102202	0.0103326	0.00999155	0.0115455	0.0123445	0.0119137
Peonidin-3-O-galactoside	Peonidin	463.3	301.1	463.1240366	Positive	[M]+	C22H23O11	-	-	-	0.0179249	0.0172939	0.0182997	0	0	0	0	0	0
Peonidin	Peonidin	301.1	245.3	301.0712131	Positive	[M]+	C16H13O6	C08726	-	-	0.0177067	0.0192486	0.0193683	0	0	0	0.0413122	0.0374534	0.0393995
Petunidin-3-O-sambubioside	Petunidin	611.15	317.1	611.1612099	Positive	[M]+	C27H31O16	-	-	-	0	0	0	0	0	0	0.00579002	0.00702212	0.00634813
Petunidin-3-O-galactoside	Petunidin	479.1	317.1	479.1189512	Positive	[M]+	C22H23O12	-	-	-	0	0	0	0	0	0	0.0787116	0.0791611	0.0804459
Petunidin-3-O-5-O-(6-O-coumaroyl)-diglucoside	Petunidin	787.21	317.1	787.208554	Positive	[M]+	C37H39O19	-	51939-66-3	-	1.12331	1.42954	1.30424	0.517571	0.526593	0.534257	1.09796	0.98115	0.99953
Petunidin-3-O-glucoside	Petunidin	479.1	317.1	479.1189512	Positive	[M]+	C22H23O12	C12139	6988-81-4	ko00942	0	0	0	0.00312604	0.00355861	0.00334497	0.0784427	0.071376	0.0755112
Petunidin-3-O-xyloside	Petunidin	449.11	317.1	449.1083865	Positive	[M+H]+	C21H21O11	-	-	-	0.00828611	0.00936199	0.00904333	0.010706	0.0102112	0.0109012	0.00636591	0.00638741	0.00614573
Petunidin-3-O-(6''-O-malonyl)galactoside	Petunidin	565.12	317.1	565.1193451	Positive	[M+H]+	C25H25O15	-	-	-	0.000809438	0.000765262	0.000778594	0	0	0	0	0	0
Petunidin-glucoside-galactoside	Petunidin	641.17	317.1	641.1717746	Positive	[M+H]+	C28H33O17	-	-	-	0.0121585	0.0127806	0.0121183	0	0	0	0	0	0
Petunidin-3-O-sophoroside	Petunidin	641.11	317.1	641.1717746	Positive	[M]+	C28H33O17	-	-	-	0.00419886	0.00353388	0.00396348	0	0	0	0.0529222	0.0441265	0.0492247
Procyanidin A2	Procyanidin	577.3	425.1	576.1267762	Positive	[M+H]+	C30H24O12	C10237	41743-41-3	-	0.235139	0.192723	0.217806	0.118819	0.131316	0.120299	0	0	0
Procyanidin B2	Procyanidin	579.1	427.1	578.1424263	Positive	[M+H]+	C30H26O12	C17639	29106-49-8	-	0.0896418	0.0657702	0.0770069	0.0265211	0.041456	0.0345449	0	0	0
Abbreviations: CH, Chuhongyou; GS, Gusangyou; SH, Sanhongmiyou.
